# Supplementary material for: FLInt: single shot safe harbor transgene integration via Fluorescent Landmark Interference
Source: G3 (Bethesda). 2023 Feb 20;13(5):jkad041. doi: 10.1093/g3journal/jkad041 (PMC10151404; doi:10.1093/g3journal/jkad041)
Supplement: jkad041_Supplementary_Data [file jkad041_supplementary_data.zip]

Archive with 5 entries (5 files):
- Supplemental_Data_1_G3-2022-404006.pdf
- Supplemental_Material_and_Figures_G3-2022-404006.pdf
- Supplemental_Table_S1_G3-2022-404006.pdf
- Supplemental_Table_S2_G3-2022-404006.pdf
- Supplemental_Table_S3-7_G3-2022-404006.pdf
